# Supplementary material for: PCK1 as a potential hub gene in distinguishing lactate metabolism between rheumatoid arthritis and osteoarthritis
Source: PeerJ. 2025 Jul 31;13:e19661. doi: 10.7717/peerj.19661 (PMC12318502; doi:10.7717/peerj.19661)
Supplement: Supplemental Information 2 [file peerj-13-19661-s002.csv]

SNP	effect_allele.exposure	other_allele.exposure	effect_allele.outcome	other_allele.outcome	beta.exposure	beta.outcome	eaf.exposure	eaf.outcome	remove	palindromic	ambiguous	id.outcome	chr	pos	se.outcome	samplesize.outcome	pval.outcome	outcome	originalname.outcome	outcome.deprecated	mr_keep.outcome	data_source.outcome	proxy.outcome	target_snp.outcome	proxy_snp.outcome	target_a1.outcome	target_a2.outcome	proxy_a1.outcome	proxy_a2.outcome	chr.exposure	pos.exposure	se.exposure	pval.exposure	samplesize.exposure	id.exposure	exposure	mr_keep.exposure	pval_origin.exposure	data_source.exposure	action	SNP_index	mr_keep
rs10147494	T	C	T	C	0.0811	-0.005548	0.709585	0.725557	FALSE	FALSE	FALSE	met-c-894	14	47839594	0.010346	24870	0.591818	Lactate || id:met-c-894	Lactate	Lactate || ||	TRUE	igd	NA	NA	NA	NA	NA	NA	NA	14	47839594	0.0161	4.78597e-07	417256	ebi-a-GCST90018910	|| id:ebi-a-GCST90018910	TRUE	reported	igd	2	1	TRUE
rs10261758	A	G	A	G	-0.081	-0.002189	0.710671	0.628825	FALSE	FALSE	FALSE	met-c-894	7	50353192	0.010168	24868	0.829566	Lactate || id:met-c-894	Lactate	Lactate || ||	TRUE	igd	NA	NA	NA	NA	NA	NA	NA	7	50353192	0.0143	1.46599e-08	417256	ebi-a-GCST90018910	|| id:ebi-a-GCST90018910	TRUE	reported	igd	2	1	TRUE
rs10797431	T	G	T	G	-0.074	-0.013771	0.403594	0.361545	FALSE	FALSE	FALSE	met-c-894	1	2501222	0.009514	24866	0.147755	Lactate || id:met-c-894	Lactate	Lactate || ||	TRUE	igd	NA	NA	NA	NA	NA	NA	NA	1	2501222	0.0129	1.064e-08	417256	ebi-a-GCST90018910	|| id:ebi-a-GCST90018910	TRUE	reported	igd	2	1	TRUE
rs111469885	A	G	A	G	-0.1235	-0.012785	0.096066	0.080195	FALSE	FALSE	FALSE	met-c-894	21	45704938	0.018878	24867	0.498281	Lactate || id:met-c-894	Lactate	Lactate || ||	TRUE	igd	TRUE	rs111469885	rs3761389	A	G	A	G	21	45703244	0.0222	2.65003e-08	417256	ebi-a-GCST90018910	|| id:ebi-a-GCST90018910	TRUE	reported	igd	2	1	TRUE
rs112447135	C	A	C	A	-0.2036	-0.008154	0.0422291	0.033284	FALSE	FALSE	FALSE	met-c-894	7	155239354	0.030111	22640	0.786548	Lactate || id:met-c-894	Lactate	Lactate || ||	TRUE	igd	NA	NA	NA	NA	NA	NA	NA	7	155239354	0.0431	2.36499e-06	417256	ebi-a-GCST90018910	|| id:ebi-a-GCST90018910	TRUE	reported	igd	2	1	TRUE
rs11265409	T	C	T	C	0.1723	-0.013402	0.0271374	0.015265	FALSE	FALSE	FALSE	met-c-894	1	160430247	0.048341	22638	0.781597	Lactate || id:met-c-894	Lactate	Lactate || ||	TRUE	igd	NA	NA	NA	NA	NA	NA	NA	1	160430247	0.0374	4.03404e-06	417256	ebi-a-GCST90018910	|| id:ebi-a-GCST90018910	TRUE	reported	igd	2	1	TRUE
rs116073124	C	T	C	T	0.3267	-0.056952	0.0143901	0.012544	FALSE	FALSE	FALSE	met-c-894	5	112184440	0.050888	20874	0.263053	Lactate || id:met-c-894	Lactate	Lactate || ||	TRUE	igd	NA	NA	NA	NA	NA	NA	NA	5	112184440	0.0716	4.98104e-06	417256	ebi-a-GCST90018910	|| id:ebi-a-GCST90018910	TRUE	reported	igd	2	1	TRUE
rs117337938	G	T	G	T	0.2845	0.035465	0.0195934	0.019836	FALSE	FALSE	FALSE	met-c-894	20	2741513	0.037788	23678	0.347966	Lactate || id:met-c-894	Lactate	Lactate || ||	TRUE	igd	NA	NA	NA	NA	NA	NA	NA	20	2741513	0.0564	4.56499e-07	417256	ebi-a-GCST90018910	|| id:ebi-a-GCST90018910	TRUE	reported	igd	2	1	TRUE
rs11889341	T	C	T	C	0.1232	-0.006756	0.249601	0.230415	FALSE	FALSE	FALSE	met-c-894	2	191943742	0.01086	24866	0.533923	Lactate || id:met-c-894	Lactate	Lactate || ||	TRUE	igd	NA	NA	NA	NA	NA	NA	NA	2	191943742	0.0146	2.70894e-17	417256	ebi-a-GCST90018910	|| id:ebi-a-GCST90018910	TRUE	reported	igd	2	1	TRUE
rs12232384	A	C	A	C	0.0775	-0.001265	0.278708	0.197984	FALSE	FALSE	FALSE	met-c-894	16	86009760	0.012038	24869	0.91627	Lactate || id:met-c-894	Lactate	Lactate || ||	TRUE	igd	NA	NA	NA	NA	NA	NA	NA	16	86009760	0.0143	6.02393e-08	417256	ebi-a-GCST90018910	|| id:ebi-a-GCST90018910	TRUE	reported	igd	2	1	TRUE
rs150273297	A	T	A	T	-0.0978	-0.023657	0.146593	0.115409	FALSE	TRUE	FALSE	met-c-894	6	33607103	0.014756	24866	0.108895	Lactate || id:met-c-894	Lactate	Lactate || ||	TRUE	igd	NA	NA	NA	NA	NA	NA	NA	6	33607103	0.0193	3.90301e-07	417256	ebi-a-GCST90018910	|| id:ebi-a-GCST90018910	TRUE	reported	igd	2	1	TRUE
rs1660322	C	T	C	T	0.0715	-0.007464	0.309871	0.306271	FALSE	FALSE	FALSE	met-c-894	8	101277640	0.010361	22643	0.471308	Lactate || id:met-c-894	Lactate	Lactate || ||	TRUE	igd	NA	NA	NA	NA	NA	NA	NA	8	101277640	0.0137	1.82201e-07	417256	ebi-a-GCST90018910	|| id:ebi-a-GCST90018910	TRUE	reported	igd	2	1	TRUE
rs1776616	G	A	G	A	0.0832	0.003522	0.664992	0.780507	FALSE	FALSE	FALSE	met-c-894	10	31350494	0.011546	22644	0.760337	Lactate || id:met-c-894	Lactate	Lactate || ||	TRUE	igd	NA	NA	NA	NA	NA	NA	NA	10	31350494	0.0139	2.40802e-09	417256	ebi-a-GCST90018910	|| id:ebi-a-GCST90018910	TRUE	reported	igd	2	1	TRUE
rs182262512	G	A	G	A	0.5558	-0.121056	0.009248	0.005364	FALSE	FALSE	FALSE	met-c-894	15	95571279	0.102467	17373	0.237418	Lactate || id:met-c-894	Lactate	Lactate || ||	TRUE	igd	NA	NA	NA	NA	NA	NA	NA	15	95571279	0.1201	3.70502e-06	417256	ebi-a-GCST90018910	|| id:ebi-a-GCST90018910	TRUE	reported	igd	2	1	TRUE
rs2088189	C	A	C	A	0.1763	-0.007654	0.0489744	0.051518	FALSE	FALSE	FALSE	met-c-894	8	47232858	0.020706	24864	0.711649	Lactate || id:met-c-894	Lactate	Lactate || ||	TRUE	igd	NA	NA	NA	NA	NA	NA	NA	8	47232858	0.0372	2.16098e-06	417256	ebi-a-GCST90018910	|| id:ebi-a-GCST90018910	TRUE	reported	igd	2	1	TRUE
rs2098216	C	A	C	A	0.106	0.020329	0.0840805	0.09039	FALSE	FALSE	FALSE	met-c-894	7	7931478	0.01713	22639	0.235313	Lactate || id:met-c-894	Lactate	Lactate || ||	TRUE	igd	NA	NA	NA	NA	NA	NA	NA	7	7931478	0.0228	3.476e-06	417256	ebi-a-GCST90018910	|| id:ebi-a-GCST90018910	TRUE	reported	igd	2	1	TRUE
rs2156698	A	G	A	G	-0.0745	0.006121	0.4561	0.520067	FALSE	FALSE	FALSE	met-c-894	11	128488322	0.009427	24866	0.516177	Lactate || id:met-c-894	Lactate	Lactate || ||	TRUE	igd	NA	NA	NA	NA	NA	NA	NA	11	128488322	0.0131	1.43701e-08	417256	ebi-a-GCST90018910	|| id:ebi-a-GCST90018910	TRUE	reported	igd	2	1	TRUE
rs231806	G	C	G	C	0.0716	0.012942	0.634449	0.632304	FALSE	TRUE	FALSE	met-c-894	2	204709349	0.009681	24866	0.181261	Lactate || id:met-c-894	Lactate	Lactate || ||	TRUE	igd	NA	NA	NA	NA	NA	NA	NA	2	204709349	0.0135	1.16899e-07	417256	ebi-a-GCST90018910	|| id:ebi-a-GCST90018910	TRUE	reported	igd	2	1	TRUE
rs2409780	C	T	C	T	0.101	0.004951	0.387558	0.258247	FALSE	FALSE	FALSE	met-c-894	8	11337587	0.010617	24869	0.641035	Lactate || id:met-c-894	Lactate	Lactate || ||	TRUE	igd	NA	NA	NA	NA	NA	NA	NA	8	11337587	0.0147	5.37403e-12	417256	ebi-a-GCST90018910	|| id:ebi-a-GCST90018910	TRUE	reported	igd	2	1	TRUE
rs2476601	G	A	G	A	-0.3076	-0.023643	0.886883	0.873548	FALSE	FALSE	FALSE	met-c-894	1	114377568	0.013811	24870	0.0869161	Lactate || id:met-c-894	Lactate	Lactate || ||	TRUE	igd	NA	NA	NA	NA	NA	NA	NA	1	114377568	0.0253	6.25029e-34	417256	ebi-a-GCST90018910	|| id:ebi-a-GCST90018910	TRUE	reported	igd	2	1	TRUE
rs2647166	A	T	A	T	0.0681	0.00165	0.621807	0.710863	FALSE	TRUE	FALSE	met-c-894	1	17342735	0.010243	24868	0.872027	Lactate || id:met-c-894	Lactate	Lactate || ||	TRUE	igd	NA	NA	NA	NA	NA	NA	NA	1	17342735	0.0137	6.65902e-07	417256	ebi-a-GCST90018910	|| id:ebi-a-GCST90018910	TRUE	reported	igd	2	1	TRUE
rs28362859	C	A	C	A	0.1465	0.026095	0.100049	0.052546	FALSE	FALSE	FALSE	met-c-894	6	44228815	0.02199	23673	0.235341	Lactate || id:met-c-894	Lactate	Lactate || ||	TRUE	igd	NA	NA	NA	NA	NA	NA	NA	6	44228815	0.0205	9.89692e-13	417256	ebi-a-GCST90018910	|| id:ebi-a-GCST90018910	TRUE	reported	igd	2	1	TRUE
rs3130384	C	T	C	T	0.0622	-0.01016	0.416375	0.424674	FALSE	FALSE	FALSE	met-c-894	6	30196855	0.012121	14092	0.401893	Lactate || id:met-c-894	Lactate	Lactate || ||	TRUE	igd	TRUE	rs3130384	rs3129690	C	T	C	T	6	30179152	0.0135	4.08498e-06	417256	ebi-a-GCST90018910	|| id:ebi-a-GCST90018910	TRUE	reported	igd	2	1	TRUE
rs34352762	T	C	T	C	-0.0678	-0.021557	0.280829	0.31393	FALSE	FALSE	FALSE	met-c-894	19	35073825	0.010565	24868	0.0413314	Lactate || id:met-c-894	Lactate	Lactate || ||	TRUE	igd	NA	NA	NA	NA	NA	NA	NA	19	35073825	0.0147	4.22396e-06	417256	ebi-a-GCST90018910	|| id:ebi-a-GCST90018910	TRUE	reported	igd	2	1	TRUE
rs34536443	C	G	C	G	-0.2367	-0.038787	0.0427749	0.028188	FALSE	TRUE	FALSE	met-c-894	19	10463118	0.030152	24868	0.198292	Lactate || id:met-c-894	Lactate	Lactate || ||	TRUE	igd	NA	NA	NA	NA	NA	NA	NA	19	10463118	0.0427	3.03403e-08	417256	ebi-a-GCST90018910	|| id:ebi-a-GCST90018910	TRUE	reported	igd	2	1	TRUE
rs35139284	T	C	T	C	0.5387	0.018824	0.319092	0.311406	FALSE	FALSE	FALSE	met-c-894	6	32561370	0.011024	21448	0.0877041	Lactate || id:met-c-894	Lactate	Lactate || ||	TRUE	igd	NA	NA	NA	NA	NA	NA	NA	6	32561370	0.0149	1e-200	417256	ebi-a-GCST90018910	|| id:ebi-a-GCST90018910	TRUE	reported	igd	2	1	TRUE
rs3757387	C	T	C	T	0.1086	-0.004583	0.34443	0.42476	FALSE	FALSE	FALSE	met-c-894	7	128576086	0.009252	24865	0.620347	Lactate || id:met-c-894	Lactate	Lactate || ||	TRUE	igd	NA	NA	NA	NA	NA	NA	NA	7	128576086	0.0147	1.46589e-13	417256	ebi-a-GCST90018910	|| id:ebi-a-GCST90018910	TRUE	reported	igd	2	1	TRUE
rs4287780	T	C	T	C	-0.072	0.012854	0.221518	0.275759	FALSE	FALSE	FALSE	met-c-894	2	167716636	0.010482	24868	0.220075	Lactate || id:met-c-894	Lactate	Lactate || ||	TRUE	igd	NA	NA	NA	NA	NA	NA	NA	2	167716636	0.0156	4.15997e-06	417256	ebi-a-GCST90018910	|| id:ebi-a-GCST90018910	TRUE	reported	igd	2	1	TRUE
rs4410848	T	A	T	A	0.0736	-0.00823	0.224341	0.258379	FALSE	TRUE	FALSE	met-c-894	7	96268743	0.010565	24869	0.436012	Lactate || id:met-c-894	Lactate	Lactate || ||	TRUE	igd	NA	NA	NA	NA	NA	NA	NA	7	96268743	0.0154	1.75001e-06	417256	ebi-a-GCST90018910	|| id:ebi-a-GCST90018910	TRUE	reported	igd	2	1	TRUE
rs4592664	C	T	C	T	-0.0758	0.011987	0.191838	0.174488	FALSE	FALSE	FALSE	met-c-894	16	23890735	0.012091	24868	0.3215	Lactate || id:met-c-894	Lactate	Lactate || ||	TRUE	igd	NA	NA	NA	NA	NA	NA	NA	16	23890735	0.0162	2.90001e-06	417256	ebi-a-GCST90018910	|| id:ebi-a-GCST90018910	TRUE	reported	igd	2	1	TRUE
rs4924514	G	T	G	T	0.0725	-0.002897	0.397261	0.274832	FALSE	FALSE	FALSE	met-c-894	15	41208890	0.010441	24870	0.781406	Lactate || id:met-c-894	Lactate	Lactate || ||	TRUE	igd	NA	NA	NA	NA	NA	NA	NA	15	41208890	0.0142	3.39297e-07	417256	ebi-a-GCST90018910	|| id:ebi-a-GCST90018910	TRUE	reported	igd	2	1	TRUE
rs557374925	A	G	A	G	0.727	0.095713	0.00585661	0.011349	FALSE	FALSE	FALSE	met-c-894	3	90390642	0.04919	19974	0.0516928	Lactate || id:met-c-894	Lactate	Lactate || ||	TRUE	igd	TRUE	rs557374925	rs2316814	A	G	G	A	3	90389051	0.1531	2.044e-06	417256	ebi-a-GCST90018910	|| id:ebi-a-GCST90018910	TRUE	reported	igd	2	1	TRUE
rs56376587	C	A	C	A	0.0785	-0.020623	0.429311	0.459114	FALSE	FALSE	FALSE	met-c-894	18	77160235	0.011852	22202	0.0818578	Lactate || id:met-c-894	Lactate	Lactate || ||	TRUE	igd	NA	NA	NA	NA	NA	NA	NA	18	77160235	0.0133	3.76799e-09	417256	ebi-a-GCST90018910	|| id:ebi-a-GCST90018910	TRUE	reported	igd	2	1	TRUE
rs566128	A	G	A	G	-0.0632	0.014957	0.341015	0.412603	FALSE	FALSE	FALSE	met-c-894	11	64118267	0.009329	24870	0.108884	Lactate || id:met-c-894	Lactate	Lactate || ||	TRUE	igd	NA	NA	NA	NA	NA	NA	NA	11	64118267	0.0137	4.15901e-06	417256	ebi-a-GCST90018910	|| id:ebi-a-GCST90018910	TRUE	reported	igd	2	1	TRUE
rs5754100	C	T	C	T	0.086	0.008582	0.244139	0.257963	FALSE	FALSE	FALSE	met-c-894	22	21916166	0.011473	21446	0.454442	Lactate || id:met-c-894	Lactate	Lactate || ||	TRUE	igd	NA	NA	NA	NA	NA	NA	NA	22	21916166	0.015	9.20407e-09	417256	ebi-a-GCST90018910	|| id:ebi-a-GCST90018910	TRUE	reported	igd	2	1	TRUE
rs5757628	A	G	A	G	0.0966	-0.00112	0.427512	0.281322	FALSE	FALSE	FALSE	met-c-894	22	39749981	0.010887	22639	0.918043	Lactate || id:met-c-894	Lactate	Lactate || ||	TRUE	igd	NA	NA	NA	NA	NA	NA	NA	22	39749981	0.0157	7.58001e-10	417256	ebi-a-GCST90018910	|| id:ebi-a-GCST90018910	TRUE	reported	igd	2	1	TRUE
rs57967133	T	C	T	C	-0.1085	-0.002152	0.152942	0.152804	FALSE	FALSE	FALSE	met-c-894	6	14044568	0.013961	24865	0.877488	Lactate || id:met-c-894	Lactate	Lactate || ||	TRUE	igd	NA	NA	NA	NA	NA	NA	NA	6	14044568	0.0231	2.70097e-06	417256	ebi-a-GCST90018910	|| id:ebi-a-GCST90018910	TRUE	reported	igd	2	1	TRUE
rs58107865	C	G	C	G	-0.1156	-0.021025	0.186986	0.04731	FALSE	TRUE	FALSE	met-c-894	4	109061618	0.026599	21446	0.429281	Lactate || id:met-c-894	Lactate	Lactate || ||	TRUE	igd	NA	NA	NA	NA	NA	NA	NA	4	109061618	0.0233	6.69299e-07	417256	ebi-a-GCST90018910	|| id:ebi-a-GCST90018910	TRUE	reported	igd	2	1	TRUE
rs591549	C	T	C	T	-0.0915	-0.028688	0.656845	0.656499	FALSE	FALSE	FALSE	met-c-894	18	3542247	0.012869	21447	0.0258178	Lactate || id:met-c-894	Lactate	Lactate || ||	TRUE	igd	NA	NA	NA	NA	NA	NA	NA	18	3542247	0.018	3.72297e-07	417256	ebi-a-GCST90018910	|| id:ebi-a-GCST90018910	TRUE	reported	igd	2	1	TRUE
rs62242117	A	G	A	G	0.1322	-0.00055	0.0651555	0.06079	FALSE	FALSE	FALSE	met-c-894	3	12319266	0.019543	24869	0.977546	Lactate || id:met-c-894	Lactate	Lactate || ||	TRUE	igd	NA	NA	NA	NA	NA	NA	NA	3	12319266	0.0285	3.40001e-06	417256	ebi-a-GCST90018910	|| id:ebi-a-GCST90018910	TRUE	reported	igd	2	1	TRUE
rs62342601	A	G	A	G	0.0925	0.005622	0.15026	0.189989	FALSE	FALSE	FALSE	met-c-894	5	9547369	0.012088	24870	0.641868	Lactate || id:met-c-894	Lactate	Lactate || ||	TRUE	igd	NA	NA	NA	NA	NA	NA	NA	5	9547369	0.0195	2.053e-06	417256	ebi-a-GCST90018910	|| id:ebi-a-GCST90018910	TRUE	reported	igd	2	1	TRUE
rs67167367	T	C	T	C	-0.1133	-0.029123	0.748275	0.836912	FALSE	FALSE	FALSE	met-c-894	1	161593958	0.015427	21448	0.0590704	Lactate || id:met-c-894	Lactate	Lactate || ||	TRUE	igd	NA	NA	NA	NA	NA	NA	NA	1	161593958	0.0211	7.50793e-08	417256	ebi-a-GCST90018910	|| id:ebi-a-GCST90018910	TRUE	reported	igd	2	1	TRUE
rs6910879	G	A	G	A	0.5436	0.065017	0.0720643	0.006057	FALSE	FALSE	FALSE	met-c-894	6	32577398	0.071902	17379	0.365857	Lactate || id:met-c-894	Lactate	Lactate || ||	TRUE	igd	TRUE	rs6910879	rs116018794	G	A	C	A	6	32560739	0.0401	7.10068e-42	417256	ebi-a-GCST90018910	|| id:ebi-a-GCST90018910	TRUE	reported	igd	2	1	TRUE
rs6924682	G	T	G	T	0.0879	-0.025937	0.199902	0.068848	FALSE	FALSE	FALSE	met-c-894	6	34290533	0.019155	22641	0.175699	Lactate || id:met-c-894	Lactate	Lactate || ||	TRUE	igd	NA	NA	NA	NA	NA	NA	NA	6	34290533	0.0176	6.25893e-07	417256	ebi-a-GCST90018910	|| id:ebi-a-GCST90018910	TRUE	reported	igd	2	1	TRUE
rs6930052	T	A	T	A	-0.2124	0.058428	0.0356686	0.021541	FALSE	TRUE	FALSE	met-c-894	6	32994022	0.034522	22641	0.0905607	Lactate || id:met-c-894	Lactate	Lactate || ||	TRUE	igd	TRUE	rs6930052	rs115770408	T	A	C	A	6	32990481	0.0352	1.65901e-09	417256	ebi-a-GCST90018910	|| id:ebi-a-GCST90018910	TRUE	reported	igd	2	1	TRUE
rs71508903	T	C	T	C	0.0872	0.005533	0.210869	0.176697	FALSE	FALSE	FALSE	met-c-894	10	63779871	0.012617	24865	0.660999	Lactate || id:met-c-894	Lactate	Lactate || ||	TRUE	igd	NA	NA	NA	NA	NA	NA	NA	10	63779871	0.0157	2.536e-08	417256	ebi-a-GCST90018910	|| id:ebi-a-GCST90018910	TRUE	reported	igd	2	1	TRUE
rs7180071	G	A	G	A	-0.0656	0.011518	0.705584	0.678706	FALSE	FALSE	FALSE	met-c-894	15	58502472	0.009883	24868	0.243853	Lactate || id:met-c-894	Lactate	Lactate || ||	TRUE	igd	NA	NA	NA	NA	NA	NA	NA	15	58502472	0.014	2.70901e-06	417256	ebi-a-GCST90018910	|| id:ebi-a-GCST90018910	TRUE	reported	igd	2	1	TRUE
rs72707941	T	C	T	C	0.0761	-0.015943	0.177224	0.175554	FALSE	FALSE	FALSE	met-c-894	15	26049778	0.012162	24866	0.189877	Lactate || id:met-c-894	Lactate	Lactate || ||	TRUE	igd	NA	NA	NA	NA	NA	NA	NA	15	26049778	0.0165	4.15002e-06	417256	ebi-a-GCST90018910	|| id:ebi-a-GCST90018910	TRUE	reported	igd	2	1	TRUE
rs74625075	T	A	T	A	-0.1291	-0.042825	0.058353	0.062986	FALSE	TRUE	FALSE	met-c-894	14	88449087	0.019218	24868	0.0258797	Lactate || id:met-c-894	Lactate	Lactate || ||	TRUE	igd	NA	NA	NA	NA	NA	NA	NA	14	88449087	0.0282	4.689e-06	417256	ebi-a-GCST90018910	|| id:ebi-a-GCST90018910	TRUE	reported	igd	2	1	TRUE
rs75061855	T	G	T	G	0.192	-0.012835	0.0287252	0.016927	FALSE	FALSE	FALSE	met-c-894	12	4253233	0.041228	19973	0.755565	Lactate || id:met-c-894	Lactate	Lactate || ||	TRUE	igd	NA	NA	NA	NA	NA	NA	NA	12	4253233	0.0402	1.80701e-06	417256	ebi-a-GCST90018910	|| id:ebi-a-GCST90018910	TRUE	reported	igd	2	1	TRUE
rs76153210	T	C	T	C	0.1151	0.065124	0.0826303	0.018263	FALSE	FALSE	FALSE	met-c-894	6	44284508	0.040271	24865	0.105843	Lactate || id:met-c-894	Lactate	Lactate || ||	TRUE	igd	NA	NA	NA	NA	NA	NA	NA	6	44284508	0.0232	6.80801e-07	417256	ebi-a-GCST90018910	|| id:ebi-a-GCST90018910	TRUE	reported	igd	2	1	TRUE
rs76631426	A	G	A	G	-0.1159	-0.00693	0.095124	0.027567	FALSE	FALSE	FALSE	met-c-894	6	149806236	0.031442	23675	0.825542	Lactate || id:met-c-894	Lactate	Lactate || ||	TRUE	igd	NA	NA	NA	NA	NA	NA	NA	6	149806236	0.0253	4.617e-06	417256	ebi-a-GCST90018910	|| id:ebi-a-GCST90018910	TRUE	reported	igd	2	1	TRUE
rs7731626	A	G	A	G	-0.1343	0.000393	0.278947	0.328507	FALSE	FALSE	FALSE	met-c-894	5	55444683	0.011458	22065	0.972651	Lactate || id:met-c-894	Lactate	Lactate || ||	TRUE	igd	NA	NA	NA	NA	NA	NA	NA	5	55444683	0.0157	9.77462e-18	417256	ebi-a-GCST90018910	|| id:ebi-a-GCST90018910	TRUE	reported	igd	2	1	TRUE
rs78019882	G	C	G	C	0.1126	-0.005935	0.0869404	0.071012	FALSE	TRUE	FALSE	met-c-894	6	14111387	0.018074	24869	0.74265	Lactate || id:met-c-894	Lactate	Lactate || ||	TRUE	igd	NA	NA	NA	NA	NA	NA	NA	6	14111387	0.0215	1.555e-07	417256	ebi-a-GCST90018910	|| id:ebi-a-GCST90018910	TRUE	reported	igd	2	1	TRUE
rs7907829	T	G	T	G	0.0672	0.007907	0.349323	0.393494	FALSE	FALSE	FALSE	met-c-894	10	6107007	0.009424	24867	0.401454	Lactate || id:met-c-894	Lactate	Lactate || ||	TRUE	igd	NA	NA	NA	NA	NA	NA	NA	10	6107007	0.0133	4.25804e-07	417256	ebi-a-GCST90018910	|| id:ebi-a-GCST90018910	TRUE	reported	igd	2	1	TRUE
rs8002731	C	A	C	A	-0.0717	-0.000249	0.325472	0.361792	FALSE	FALSE	FALSE	met-c-894	13	40362229	0.009587	24867	0.979307	Lactate || id:met-c-894	Lactate	Lactate || ||	TRUE	igd	NA	NA	NA	NA	NA	NA	NA	13	40362229	0.0137	1.76799e-07	417256	ebi-a-GCST90018910	|| id:ebi-a-GCST90018910	TRUE	reported	igd	2	1	TRUE
rs9277398	C	T	C	T	-0.121	-0.0047	0.380897	0.253845	FALSE	FALSE	FALSE	met-c-894	6	33055538	0.012325	17751	0.70298	Lactate || id:met-c-894	Lactate	Lactate || ||	TRUE	igd	TRUE	rs9277398	rs9277554	C	T	T	C	6	33051280	0.0138	1.44911e-18	417256	ebi-a-GCST90018910	|| id:ebi-a-GCST90018910	TRUE	reported	igd	2	1	TRUE
rs9318056	C	T	C	T	-0.071	-0.001563	0.458535	0.310136	FALSE	FALSE	FALSE	met-c-894	13	72692068	0.009946	24868	0.87514	Lactate || id:met-c-894	Lactate	Lactate || ||	TRUE	igd	NA	NA	NA	NA	NA	NA	NA	13	72692068	0.0152	3.03403e-06	417256	ebi-a-GCST90018910	|| id:ebi-a-GCST90018910	TRUE	reported	igd	2	1	TRUE
rs9494894	C	T	C	T	0.1726	-0.039699	0.0417083	0.027062	FALSE	FALSE	FALSE	met-c-894	6	138228520	0.029546	24867	0.179046	Lactate || id:met-c-894	Lactate	Lactate || ||	TRUE	igd	NA	NA	NA	NA	NA	NA	NA	6	138228520	0.031	2.48399e-08	417256	ebi-a-GCST90018910	|| id:ebi-a-GCST90018910	TRUE	reported	igd	2	1	TRUE
