# Supplementary material for: PCK1 as a potential hub gene in distinguishing lactate metabolism between rheumatoid arthritis and osteoarthritis
Source: PeerJ. 2025 Jul 31;13:e19661. doi: 10.7717/peerj.19661 (PMC12318502; doi:10.7717/peerj.19661)
Supplement: Supplemental Information 3 [file peerj-13-19661-s003.csv]

SNP	effect_allele.exposure	other_allele.exposure	effect_allele.outcome	other_allele.outcome	beta.exposure	beta.outcome	eaf.exposure	eaf.outcome	remove	palindromic	ambiguous	id.outcome	chr	pos	se.outcome	samplesize.outcome	pval.outcome	outcome	originalname.outcome	outcome.deprecated	mr_keep.outcome	data_source.outcome	proxy.outcome	target_snp.outcome	proxy_snp.outcome	target_a1.outcome	target_a2.outcome	proxy_a1.outcome	proxy_a2.outcome	pval.exposure	se.exposure	chr.exposure	pos.exposure	samplesize.exposure	id.exposure	exposure	mr_keep.exposure	pval_origin.exposure	data_source.exposure	action	SNP_index	mr_keep
rs10405617	G	A	G	A	-0.00331891	-0.0013	0.664222	0.6639	FALSE	FALSE	FALSE	met-a-310	19	10752968	0.0023	7365	0.587801	Lactate || id:met-a-310	Lactate	Lactate || ||	TRUE	igd	NA	NA	NA	NA	NA	NA	NA	4.30002e-08	0.000606046	19	10752968	462933	ukb-b-14486	|| id:ukb-b-14486	TRUE	reported	igd	2	1	TRUE
rs114680493	C	T	C	T	0.00898029	0.0056	0.024994	0.0297	FALSE	FALSE	FALSE	met-a-310	18	71828924	0.0064	7365	0.3751	Lactate || id:met-a-310	Lactate	Lactate || ||	TRUE	igd	TRUE	rs114680493	rs17088883	C	T	T	C	3.29997e-06	0.00193072	18	71818161	462933	ukb-b-14486	|| id:ukb-b-14486	TRUE	reported	igd	2	1	TRUE
rs11871043	C	T	C	T	-0.00283886	2e-04	0.577486	0.5697	FALSE	FALSE	FALSE	met-a-310	17	43173273	0.0023	7365	0.929	Lactate || id:met-a-310	Lactate	Lactate || ||	TRUE	igd	TRUE	rs11871043	rs2301597	T	C	T	C	1e-06	0.000580994	17	43172849	462933	ukb-b-14486	|| id:ukb-b-14486	TRUE	reported	igd	2	1	TRUE
rs12133235	C	A	C	A	0.00331311	0.0018	0.42131	0.4186	FALSE	FALSE	FALSE	met-a-310	1	150165849	0.0023	7365	0.4258	Lactate || id:met-a-310	Lactate	Lactate || ||	TRUE	igd	NA	NA	NA	NA	NA	NA	NA	1.2e-08	0.0005807	1	150165849	462933	ukb-b-14486	|| id:ukb-b-14486	TRUE	reported	igd	2	1	TRUE
rs12192325	G	A	G	A	0.00280795	0.002	0.356217	0.3319	FALSE	FALSE	FALSE	met-a-310	6	123831467	0.0024	7365	0.4121	Lactate || id:met-a-310	Lactate	Lactate || ||	TRUE	igd	NA	NA	NA	NA	NA	NA	NA	3.09999e-06	0.000601723	6	123831467	462933	ukb-b-14486	|| id:ukb-b-14486	TRUE	reported	igd	2	1	TRUE
rs12507527	G	A	G	A	-0.002987	-0.0025	0.291173	0.2874	FALSE	FALSE	FALSE	met-a-310	4	63833969	0.0024	7365	0.2879	Lactate || id:met-a-310	Lactate	Lactate || ||	TRUE	igd	TRUE	rs12507527	rs6551735	G	A	C	T	2.5e-06	0.000633904	4	63831458	462933	ukb-b-14486	|| id:ukb-b-14486	TRUE	reported	igd	2	1	TRUE
rs12702945	A	G	A	G	-0.00400127	-0.0012	0.13338	0.1264	FALSE	FALSE	FALSE	met-a-310	7	9858697	0.0031	7365	0.6975	Lactate || id:met-a-310	Lactate	Lactate || ||	TRUE	igd	NA	NA	NA	NA	NA	NA	NA	2.1e-06	0.000844031	7	9858697	462933	ukb-b-14486	|| id:ukb-b-14486	TRUE	reported	igd	2	1	TRUE
rs12936614	A	G	A	G	0.00281225	-0.001	0.364863	0.3638	FALSE	FALSE	FALSE	met-a-310	17	68940130	0.0023	7365	0.6789	Lactate || id:met-a-310	Lactate	Lactate || ||	TRUE	igd	NA	NA	NA	NA	NA	NA	NA	2.19999e-06	0.000594005	17	68940130	462933	ukb-b-14486	|| id:ukb-b-14486	TRUE	reported	igd	2	1	TRUE
rs13107325	T	C	T	C	0.00962712	0.0024	0.074913	0.0723	FALSE	FALSE	FALSE	met-a-310	4	103188709	0.0042	7365	0.5636	Lactate || id:met-a-310	Lactate	Lactate || ||	TRUE	igd	NA	NA	NA	NA	NA	NA	NA	8.99912e-19	0.00108817	4	103188709	462933	ukb-b-14486	|| id:ukb-b-14486	TRUE	reported	igd	2	1	TRUE
rs2290573	A	G	A	G	0.0038676	-7e-04	0.559693	0.5395	FALSE	FALSE	FALSE	met-a-310	15	75129594	0.0023	7365	0.7611	Lactate || id:met-a-310	Lactate	Lactate || ||	TRUE	igd	NA	NA	NA	NA	NA	NA	NA	2.90001e-11	0.000581364	15	75129594	462933	ukb-b-14486	|| id:ukb-b-14486	TRUE	reported	igd	2	1	TRUE
rs2353825	A	C	A	C	-0.011238	-0.0061	0.030117	0.1713	FALSE	FALSE	FALSE	met-a-310	2	51671057	0.0025	7365	0.0157199	Lactate || id:met-a-310	Lactate	Lactate || ||	TRUE	igd	TRUE	rs2353825	rs11563024	A	C	G	A	1.2e-06	0.00231735	2	51669974	462933	ukb-b-14486	|| id:ukb-b-14486	TRUE	reported	igd	2	1	TRUE
rs2726600	A	G	A	G	0.00304091	-0.0011	0.617273	0.6186	FALSE	FALSE	FALSE	met-a-310	8	59720604	0.0023	7365	0.6409	Lactate || id:met-a-310	Lactate	Lactate || ||	TRUE	igd	NA	NA	NA	NA	NA	NA	NA	4.39997e-07	0.000602111	8	59720604	462933	ukb-b-14486	|| id:ukb-b-14486	TRUE	reported	igd	2	1	TRUE
rs2779286	G	A	G	A	-0.0030883	3e-04	0.557334	0.552	FALSE	FALSE	FALSE	met-a-310	1	184297478	0.0023	7365	0.9102	Lactate || id:met-a-310	Lactate	Lactate || ||	TRUE	igd	NA	NA	NA	NA	NA	NA	NA	1.2e-07	0.000583588	1	184297478	462933	ukb-b-14486	|| id:ukb-b-14486	TRUE	reported	igd	2	1	TRUE
rs2784255	C	T	C	T	-0.00273573	0.0016	0.487141	0.4999	FALSE	FALSE	FALSE	met-a-310	1	221066373	0.0035	1761	0.655399	Lactate || id:met-a-310	Lactate	Lactate || ||	TRUE	igd	NA	NA	NA	NA	NA	NA	NA	1.7e-06	0.000572179	1	221066373	462933	ukb-b-14486	|| id:ukb-b-14486	TRUE	reported	igd	2	1	TRUE
rs2854916	A	G	A	G	0.00286345	0.002	0.34229	0.3506	FALSE	FALSE	FALSE	met-a-310	4	1721348	0.0023	7365	0.3814	Lactate || id:met-a-310	Lactate	Lactate || ||	TRUE	igd	NA	NA	NA	NA	NA	NA	NA	2e-06	0.000602395	4	1721348	462933	ukb-b-14486	|| id:ukb-b-14486	TRUE	reported	igd	2	1	TRUE
rs34115337	A	T	A	T	0.0120006	0.0111	0.012742	0.026	FALSE	TRUE	FALSE	met-a-310	6	100213501	0.0128	1761	0.3845	Lactate || id:met-a-310	Lactate	Lactate || ||	TRUE	igd	TRUE	rs34115337	rs13193903	A	T	C	T	3.69999e-06	0.00259351	6	100156086	462933	ukb-b-14486	|| id:ukb-b-14486	TRUE	reported	igd	2	1	TRUE
rs3771501	G	A	G	A	-0.00425112	0.001	0.524169	0.5304	FALSE	FALSE	FALSE	met-a-310	2	70717653	0.0023	7365	0.659699	Lactate || id:met-a-310	Lactate	Lactate || ||	TRUE	igd	NA	NA	NA	NA	NA	NA	NA	1.39991e-13	0.000574592	2	70717653	462933	ukb-b-14486	|| id:ukb-b-14486	TRUE	reported	igd	2	1	TRUE
rs42079	G	A	G	A	-0.00293729	-0.0018	0.495943	0.4951	FALSE	FALSE	FALSE	met-a-310	7	95711301	0.0022	7365	0.4332	Lactate || id:met-a-310	Lactate	Lactate || ||	TRUE	igd	NA	NA	NA	NA	NA	NA	NA	3.09999e-07	0.000574282	7	95711301	462933	ukb-b-14486	|| id:ukb-b-14486	TRUE	reported	igd	2	1	TRUE
rs4491603	C	G	C	G	-0.00320301	-0.0065	0.750225	0.7455	FALSE	TRUE	FALSE	met-a-310	18	46758513	0.0024	7365	0.00718803	Lactate || id:met-a-310	Lactate	Lactate || ||	TRUE	igd	NA	NA	NA	NA	NA	NA	NA	1.29999e-06	0.000661535	18	46758513	462933	ukb-b-14486	|| id:ukb-b-14486	TRUE	reported	igd	2	1	TRUE
rs4641945	T	C	T	C	0.00307803	0.0024	0.72653	0.7318	FALSE	FALSE	FALSE	met-a-310	2	119124162	0.0024	7365	0.3238	Lactate || id:met-a-310	Lactate	Lactate || ||	TRUE	igd	NA	NA	NA	NA	NA	NA	NA	1.6e-06	0.000642179	2	119124162	462933	ukb-b-14486	|| id:ukb-b-14486	TRUE	reported	igd	2	1	TRUE
rs4847253	A	G	A	G	-0.0030801	6e-04	0.332699	0.3371	FALSE	FALSE	FALSE	met-a-310	1	94197311	0.0023	7365	0.788	Lactate || id:met-a-310	Lactate	Lactate || ||	TRUE	igd	NA	NA	NA	NA	NA	NA	NA	4.79999e-07	0.00061199	1	94197311	462933	ukb-b-14486	|| id:ukb-b-14486	TRUE	reported	igd	2	1	TRUE
rs55769038	A	G	A	G	0.00303274	0.0032	0.59038	0.615	FALSE	FALSE	FALSE	met-a-310	11	13335926	0.0023	7365	0.1604	Lactate || id:met-a-310	Lactate	Lactate || ||	TRUE	igd	TRUE	rs55769038	rs11022762	G	A	T	C	1.89998e-07	0.000582353	11	13331808	462933	ukb-b-14486	|| id:ukb-b-14486	TRUE	reported	igd	2	1	TRUE
rs6581886	C	T	C	T	-0.00273155	-0.001	0.563902	0.5417	FALSE	FALSE	FALSE	met-a-310	12	69687051	0.0023	7365	0.654201	Lactate || id:met-a-310	Lactate	Lactate || ||	TRUE	igd	TRUE	rs6581886	rs529268	T	C	G	A	2.99999e-06	0.000584582	12	69615090	462933	ukb-b-14486	|| id:ukb-b-14486	TRUE	reported	igd	2	1	TRUE
rs693289	T	C	T	C	-0.00271387	8e-04	0.586557	0.5663	FALSE	FALSE	FALSE	met-a-310	19	56111036	0.0025	7365	0.744801	Lactate || id:met-a-310	Lactate	Lactate || ||	TRUE	igd	NA	NA	NA	NA	NA	NA	NA	3.09999e-06	0.000582127	19	56111036	462933	ukb-b-14486	|| id:ukb-b-14486	TRUE	reported	igd	2	1	TRUE
rs881009	T	C	T	C	-0.00272053	0	0.61431	0.6054	FALSE	FALSE	FALSE	met-a-310	10	80296708	0.0035	1761	0.999	Lactate || id:met-a-310	Lactate	Lactate || ||	TRUE	igd	NA	NA	NA	NA	NA	NA	NA	3.59998e-06	0.000587031	10	80296708	462933	ukb-b-14486	|| id:ukb-b-14486	TRUE	reported	igd	2	1	TRUE
rs9639261	C	G	C	G	0.00644421	-0.001	0.04553	0.0443	FALSE	TRUE	FALSE	met-a-310	7	16542120	0.0054	7365	0.8584	Lactate || id:met-a-310	Lactate	Lactate || ||	TRUE	igd	NA	NA	NA	NA	NA	NA	NA	3.29997e-06	0.00138557	7	16542120	462933	ukb-b-14486	|| id:ukb-b-14486	TRUE	reported	igd	2	1	TRUE
